# Supplementary material for: Polarization Conforms Performance Variability in Amorphous Electrodeposited Iridium Oxide pH Sensors: A Thorough Surface Chemistry Investigation
Source: Sensors (Basel). 2024 Feb 1;24(3):962. doi: 10.3390/s24030962 (PMC10856937; doi:10.3390/s24030962)
Supplement: Supplementary file 1 [file sensors-24-00962-s001.zip]

Archive with 1 entries (1 files):
- sensors-2814491-supplementary.pdf
